# Supplementary material for: Mitogenomes of Eight Nymphalidae Butterfly Species and Reconstructed Phylogeny of Nymphalidae (Nymphalidae: Lepidoptera)
Source: Genes (Basel). 2023 Apr 29;14(5):1018. doi: 10.3390/genes14051018 (PMC10217878; doi:10.3390/genes14051018)
Supplement: Supplementary file 1 [file genes-14-01018-s001.zip › Table S1.xlsx]

## Sheet: Sheet1
Speceis	Gene	One letter code	Strand	Position	Length (bp)	INC	Start codon	Stop codon	Anticoden
Pseudergolis wedah	tRNA-Met	M	J	1-66	66	0			CAU
	tRNA-Ile	I	J	67-131	65	1			GAU
	tRNA-Gln	Q	N	133-201	69	43			UUG
	ND2		J	245-1255	1011	1	ATT	TAA
	tRNA-Trp	W	J	1257-1323	67	-8			UCA
	tRNA-Cys	C	N	1316-1378	63	6			GCA
	tRNA-Tyr	Y	N	1385-1449	65	0			GUA
	COI		J	1450-2982	1533	1	ATG	TAA
	tRNA-Leu	L	J	2984-3051	68	0			UAA
	COII		J	3052-3723	672	0	ATG	TAA
	tRNA-Lys	K	J	3725-3794	70	1			CUU
	tRNA-Asp	D	J	3795-3860	66	0			GUC
	ATP 8		J	3861-4019	159	-7	ATA	TAA
	ATP 6		J	4013-4690	678	5	ATG	TAA
	COIII		J	4696-5481	786	2	ATT	TAA
	tRNA-Gly	G	J	5484-5550	67	0			UCC
	ND3		J	5551-5901	351	1	ATA	TAA
	tRNA-Ala	A	J	5903-5968	66	0			UGC
	tRNA-Arg	R	J	5969-6031	63	0			UCG
	tRNA-Asn	N	J	6032-6097	66	0			GUU
	tRNA-Ser	S	J	6098-6159	62	29			GCU
	tRNA-Glu	E	J	6189-6252	64	-4			UUC
	tRNA-Phe	F	N	6249-6312	64	47			GAA
	ND5		N	6360-7880	1521	0	CTA	T
	tRNA-His	H	N	7881-7950	70	1			GUG
	ND4		N	7952-9289	1338	0	TTA	T
	ND4L		N	9290-9574	285	2	TTA	T
	tRNA-Thr	T	J	9577-9644	68	0			UGU
	tRNA-Pro	P	N	9645-9709	65	11			UGG
	ND6		J	9721-10239	519	2	ATA	TTA
	Cytb		J	10242-11393	1152	57	ATG	TAA
	tRNA-Ser	S	J	11451-11516	66	13			UGA
	ND1		N	11530-12471	942	1	TTA	T
	tRNA-Leu	L	N	12473-12539	67	0			UAG
	16S rRNA		N	12540-13894	1355	0
	tRNA-Val	V	N	13895-13958	64	0			UAC
	12S rRNA		N	13959-14762	804	0
	A+T-rich region		J	14763-15079	317
Lethe chandica	tRNA-Met	M	J	1-68	68	0			CAU
	tRNA-Ile	I	J	69-132	64	0			GAU
	tRNA-Gln	Q	N	133-198	66	49			UUG
	ND2		J	248-1258	1011	1	ATT	TAA
	tRNA-Trp	W	J	1260-1326	67	0			UCA
	tRNA-Cys	C	N	1327-1385	59	0			GCA
	tRNA-Tyr	Y	N	1386-1451	66	4			GUA
	COI		J	1456-2988	1533	1	ATG	TAA
	tRNA-Leu	L	J	2990-3057	68	1			UAA
	COII		J	3059-3733	675	1	ATG	TAA
	tRNA-Lys	K	J	3735-3805	71	3			CUU
	tRNA-Asp	D	J	3809-3874	66	0			GUC
	ATP8		J	3875-4039	165	-7	ATT	TAA
	ATP6		J	4033-4707	675	2	ATG	TAA
	COIII		J	4710-5498	789	2	ATG	TAA
	tRNA-Gly	G	J	5501-5567	67	0			UCC
	ND3		J	5568-5921	354	0	ATT	TAA
	tRNA-Ala	A	J	5922-5985	64	4			UGC
	tRNA-Arg	R	J	5990-6054	65	2			UCG
	tRNA-Asn	N	J	6057-6119	63	0			GUU
	tRNA-Ser	S	J	6120-6179	60	9			GCU
	tRNA-Glu	E	J	6189-6252	64	0			UUC
	tRNA-Phe	F	N	6253-6316	64	1			GAA
	ND5		N	6318-8051	1734	0	TTA	T
	tRNA-His	H	N	8052-8117	66	1			GUG
	ND4		N	8119-9456	1338	1	TTA	T
	ND4L		N	9458-9748	291	2	TTA	T
	tRNA-Thr	T	J	9751-9815	65	0			UGU
	tRNA-Pro	P	N	9816-9880	65	2			UGG
	ND6		J	9883-10407	525	2	ATC	TAA
	Cytb		J	10410-11561	1152	18	ATG	TAA
	tRNA-Ser	S	J	11580-11638	59	0			UGA
	ND1		N	11639-12598	960	16	TTA	T
	tRNA-Leu	L	N	12615-12682	68	0			UAG
	16S rRNA		N	12683-14022	1340	0
	tRNA-Val	V	N	14023-14087	65	0			UAC
	12S rRNA		N	14088-14891	804	0
	A+T-rich region		J	14892-15206	315
Hestina nama	tRNA-Met	M	J	1-68	68	0			CAU
	tRNA-Ile	I	J	69-132	64	-3			GAU
	tRNA-Gln	Q	N	130-198	69	74			UUG
	ND2		J	273-1283	1011	1	ATT	TAA
	tRNA-Trp	W	J	1285-1352	68	26			UCA
	tRNA-Cys	C	N	1379-1441	63	0			GCA
	tRNA-Tyr	Y	N	1442-1506	65	-19			GUA
	COI		J	1488-3041	1554	1	ATA	TAA
	tRNA-Leu	L	J	3043-3109	67	0			UAA
	COII		J	3110-3784	675	1	ATG	TAA
	tRNA-Lys	K	J	3786-3855	70	0			CUU
	tRNA-Asp	D	J	3856-3921	66	0			GUC
	ATP8		J	3922-4080	159	-7	ATC	TAA
	ATP6		J	4074-4748	675	2	ATG	TAA
	COIII		J	4751-5539	789	2	ATG	TAA
	tRNA-Gly	G	J	5542-5606	65	-3			UCC
	ND3		J	5604-5957	354	1	ATT	TAA
	tRNA-Ala	A	J	5959-6024	66	0			UGC
	tRNA-Arg	R	J	6025-6090	66	0			UCG
	tRNA-Asn	N	J	6091-6156	66	52			GUU
	tRNA-Ser	S	J	6209-6268	60	2			GCU
	tRNA-Glu	E	J	6271-6335	65	0			UUC
	tRNA-Phe	F	N	6336-6397	62	0			GAA
	ND5		N	6398-8119	1722	0	TTA	T
	tRNA-His	H	N	8120-8186	67	27			GUG
	ND4		N	8214-9533	1320	1	TTA	T
	ND4L		N	9535-9819	285	13	CTA	T
	tRNA-Thr	T	J	9833-9897	65	40			UGU
	tRNA-Pro	P	N	9898-9955	58	-18			UGG
	ND6		J	9938-10465	528	4	ATG	TAA
	Cytb		J	10470-11618	1149	6	ATG	TAA
	tRNA-Ser	S	J	11625-11688	64	13			UGA
	ND1		N	11702-12634	933	10	TTA	T
	tRNA-Leu	L	N	12645-12718	74	0			UAG
	16S rRNA		N	12719-14125	1407	0
	tRNA-Val	V	N	14126-14183	58	0			UAC
	12S rRNA		N	14184-14988	805	0
	A+T-rich region		J	14989-15324	336
Callerebia polyphemus	tRNA-Met	M	J	1-67	67	0			UAG
	tRNA-Ile	I	J	68-134	67	-3
	tRNA-Gln	Q	N	132-200	69	52			UAC
	ND2		J	253-1266	1014	2
	tRNA-Trp	W	J	1269-1327	59	0	ATG	TAA
	tRNA-Cys	C	N	1328-1391	64	0			UGA
	tRNA-Tyr	Y	N	1392-1454	63	0	TTA	T
	COI		J	1455-2987	1533	1	TTA	T
	tRNA-Leu	L	J	2989-3056	68	0			UGG
	COII		J	3057-3731	675	1			UGU
	tRNA-Lys	K	J	3733-3803	71	1	ATG	TAA
	tRNA-Asp	D	J	3805-3874	70	0	ATG	TAA
	ATP8		J	3875-4036	162	-7			GUG
	ATP6		J	4030-4704	675	2	ATT	TAA
	COIII		J	4707-5495	789	2			GAA
	tRNA-Gly	G	J	5498-5566	69	0			UUC
	ND3		J	5567-5920	354	2			GCU
	tRNA-Ala	A	J	5923-5987	65	3			GUU
	tRNA-Arg	R	J	5991-6052	62	2			UCG
	tRNA-Asn	N	J	6055-6120	66	-4			UGC
	tRNA-Ser	S	J	6117-6177	61	4	TTA	T
	tRNA-Glu	E	J	6182-6247	66	4			UCC
	tRNA-Phe	F	N	6252-6315	64	1	TTA	T
	ND5		N	6317-8047	1731	0	TTA	T
	tRNA-His	H	N	8048-8112	65	1	TTA	T
	ND4		N	8114-9451	1338	2			GUC
	ND4L		N	9454-9741	288	2			CUU
	tRNA-Thr	T	J	9744-9808	65	0	TTA	T
	tRNA-Pro	P	N	9809-9874	66	2			UAA
	ND6		J	9877-10401	525	2	TTA	T
	Cytb		J	10404-11561	1158	1			GUA
	tRNA-Ser	S	J	11563-11625	63	0			GCA
	ND1		J	11626-12585	960	0			UCA
	16S rRNA		N	12586-13375	790	0			UUG
	tRNA-Val	V	N	13376-13439	64	0			GAU
	12S rRNA		N	13440-14773	1334	0			CAU
	tRNA-Leu	L	N	14774-14845	72	0	TTA	T
	A+T-rich region		J	14846-15156	311
Euthalia kardama	tRNA-Met	M	J	1-68	68	3			CAU
	tRNA-Ile	I	J	72-136	65	-3			GAU
	tRNA-Gln	Q	N	134-202	69	49			UUG
	ND2		J	252-1259	1008	1	ATT	TAA
	tRNA-Trp	W	J	1261-1328	68	-8			UCA
	tRNA-Cys	C	N	1321-1387	67	0			GCA
	tRNA-Tyr	Y	N	1388-1453	66	2			GUA
	COI		J	1456-2988	1533	1	ATG	TAA
	tRNA-Leu	L	J	2990-3056	67	0			UAA
	COII		J	3057-3731	675	1	ATG	TAA
	tRNA-Lys	K	J	3733-3802	70	0			CUU
	tRNA-Asp	D	J	3803-3868	66	0			GUC
	ATP8		J	3869-4036	168	-7	ATT	TAA
	ATP6		J	4030-4704	675	-7	ATG	TAA
	COIII		J	4710-5498	789	9	ATG	TAA
	tRNA-Gly	G	J	5505-5571	67	6			UCC
	ND3		J	5572-5925	354	4	ATT	TAA
	tRNA-Ala	A	J	5930-5998	69	3			UGC
	tRNA-Arg	R	J	6002-6064	63	1			UCG
	tRNA-Asn	N	J	6066-6129	64	0			GUU
	tRNA-Ser	S	J	6130-6191	62	1			GCU
	tRNA-Glu	E	J	6193-6259	67	3			UUC
	tRNA-Phe	F	N	6303-6369	67	1			GAA
	ND5		N	6371-8101	1731	0	TTA	AAT
	tRNA-His	H	N	8102-8168	67	1			GUG
	ND4		N	8170-9507	1338	2	TTA	T
	ND4L		N	9510-9791	282	16	TTA	T
	tRNA-Thr	T	J	9808-9872	65	0			UGU
	tRNA-Pro	P	N	9873-9936	64	7			UGG
	ND6		J	9948-10463	516	2	ATA	TAA
	Cytb		J	10466-11614	1149	1	ATG	TAA
	tRNA-Ser	S	J	11616-11684	69	-2			UGA
	ND1		N	11683-12639	957	1	TTA	T
	tRNA-Leu	L	N	12641-12708	68	0			UAG
	16S rRNA		N	12709-14031	1323	0
	tRNA-Val	V	N	14032-14095	64	0			UAC
	12S rRNA		N	14096-14901	806	0
	A+T-rich region		J	14902-15241	338
Euthalia pratti	tRNA-Met	M	J	1-68	68	3			CAU
	tRNA-Ile	I	J	72-136	65	-3			GAU
	tRNA-Gln	Q	N	134-202	69	49			UUG
	ND2		J	252-1259	1008	1	ATT	TAA
	tRNA-Trp	W	J	1261-1328	68	-8			UCA
	tRNA-Cys	C	N	1321-1385	65	0			GCA
	tRNA-Tyr	Y	N	1386-1450	65	2			GUA
	COI		J	1443-2984	1542	1	ATT	TAA
	tRNA-Leu	L	J	2986-3052	67	0			UAA
	COII		J	3053-3727	675	1	ATG	TAA
	tRNA-Lys	K	J	3729-3798	70	0			CUU
	tRNA-Asp	D	J	3799-3868	70	0			GUC
	ATP8		J	3869-4033	165	-7	ATC	TAA
	ATP6		J	4027-4704	678	5	ATG	TAA
	COIII		J	4710-5498	789	2	ATG	TAA
	tRNA-Gly	G	J	5501-5567	67	0			UCC
	ND3		J	5568-5918	351	1	ATT	TAA
	tRNA-Ala	A	J	5920-5988	69	2			UGC
	tRNA-Arg	R	J	5991-6051	61	1			UCG
	tRNA-Asn	N	J	6053-6116	64	0			GUU
	tRNA-Ser	S	J	6117-6177	61	1			GCU
	tRNA-Glu	E	J	6179-6245	67	11			UUC
	tRNA-Phe	F	N	6257-6322	66	1			GAA
	ND5		N	6324-8054	1731	0	TTA	T
	tRNA-His	H	N	8055-8120	66	1			GUG
	ND4		N	8122-9459	1338	2	TTA	T
	ND4L		N	9462-9743	282	16	TTA	T
	tRNA-Thr	Y	J	9760-9823	64	0			UGU
	tRNA-Pro	P	N	9824-9887	64	11			UGG
	ND6		J	9899-10414	516	2	ATA	TAA
	Cytb		J	10417-11565	1149	1	ATG	TAA
	tRNA-Ser	S	J	11567-11634	68	1			UGA
	ND1		N	11636-12589	954	1	TTA	T
	tRNA-Leu	L	N	12591-12658	68	0			UAG
	16S rRNA		N	12659-13980	1322	0
	tRNA-Val	V	N	13981-14050	70	0			UAC
	12S rRNA		N	14051-14826	776	0
	A+T-rich region		J	14827-15391	565
Kaniska canace	tRNA-Met	M	J	1-68	68	0			CAU
	tRNA-Ile	I	J	69-134	66	1			GAU
	tRNA-Gln	Q	N	136-204	69	46			UUG
	ND2		J	251-1261	1011	1	ATT	TAA
	tRNA-Trp	W	J	1263-1330	68	2			UCA
	tRNA-Cys	C	N	1323-1384	62	0			GCA
	tRNA-Tyr	Y	N	1385-1448	64	-8			GUA
	COI		J	1441-2982	1542	1	ATT	TAA
	tRNA-Leu	L	J	2984-3050	67	0			UAA
	COII		J	3051-3725	675	1	ATG	TAA
	tRNA-Lys	K	J	3727-3796	70	0			CUU
	tRNA-Asp	D	J	3797-3864	68	9			GUC
	ATP8		J	3874-4032	159	-7	ATA	TAA
	ATP6		J	4026-4700	675	2	ATG	TAA
	COIII		J	4703-5491	789	2	ATG	TAA
	tRNA-Gly	G	J	5494-5560	67	6			UCC
	ND3		J	5567-5911	345	3	ATA	TAA
	tRNA-Ala	A	J	5914-5976	63	0			UGC
	tRNA-Arg	R	J	5977-6041	65	0			UCG
	tRNA-Asn	N	J	6042-6105	64	0			GUU
	tRNA-Ser	S	J	6106-6165	60	28			GCU
	tRNA-Glu	E	J	6194-6259	66	16			UUC
	tRNA-Phe	F	N	6276-6340	65	1			GAA
	ND5		N	6342-8072	1731	0	AAT	T
	tRNA-His	H	N	8073-8140	68	1			GUG
	ND4		N	8142-9479	1338	1	TTA	T
	ND4L		N	9481-9768	288	8	TTA	T
	tRNA-Thr	T	J	9777-9841	65	0			UGU
	tRNA-Pro	P	N	9842-9906	65	2			UGG
	ND6		J	9909-10436	528	7	ATT	TAA
	Cytb		J	10444-11595	1152	1	ATG	TAA
	tRNA-Ser	S	J	11597-11663	67	15			UGA
	ND1		N	11679-12620	942	1	TTA	T
	tRNA-Leu	L	N	12622-12693	72	16			UAG
	16S rRNA		N	12710-14030	1321	0
	tRNA-Val	V	N	14031-14091	61	0			UAC
	12S rRNA		N	14092-14881	790	0
	A+T-rich region		J	14882-15216	335
Limenitis homeyeri	tRNA-Met	M	J	1-68	68	2			CAU
	tRNA-Ile	I	J	71-135	65	-3			GAU
	tRNA-Gln	Q	N	133-201	69	52			UUG
	ND2		J	254-1261	1008	1	ATT	TAA
	tRNA-Trp	W	J	1263-1330	68	-8			UCA
	tRNA-Cys	C	N	1323-1383	61	3			GCA
	tRNA-Tyr	Y	N	1387-1452	66	0			GUA
	COI		J	1453-2985	1533	1	ATG	TAA
	tRNA-Leu	L	J	2987-3053	67	1			UAA
	COII		J	3055-3732	678	1	ATG	TAA
	tRNA-Lys	K	J	3734-3804	71	9			CUU
	tRNA-Asp	D	J	3814-3879	66	9			GUC
	ATP8		J	3889-4047	159	-7	ATA	TAA
	ATP6		J	4041-4718	678	3	ATG	TAA
	COIII		J	4722-5510	789	2	ATG	TAA
	tRNA-Gly	G	J	5513-5579	67	0			UCC
	ND3		J	5580-5930	351	2	ATT	TAA
	tRNA-Ala	A	J	5933-5996	64	0			UGC
	tRNA-Arg	R	J	5997-6058	62	0			UCG
	tRNA-Asn	N	J	6059-6123	65	0			GUU
	tRNA-Ser	S	J	6124-6184	61	35			GCU
	tRNA-Glu	E	J	6220-6287	68	-2			UUC
	tRNA-Phe	F	N	6286-6349	64	2			GAA
	ND5		N	6352-8031	1680	0	TTA	T
	tRNA-His	H	N	8032-8099	68	1			GUG
	ND4		N	8101-9438	1338	2	TTA	T
	ND4L		N	9441-9722	282	9	TTA	T
	tRNA-Thr	T	J	9732-9796	65	0			UGU
	tRNA-Pro	P	N	9797-9860	64	11			UGG
	ND6		J	9872-10387	516	2	ATA	TAA
	Cytb		J	10390-11538	1149	1	ATG	TAA
	tRNA-Ser	S	J	11540-11602	63	0			UGA
	ND1		N	11603-12559	957	1	TTA	T
	tRNA-Leu	L	N	12561-12695	135	0			UAG
	16S rRNA		N	12696-14014	1319	0
	tRNA-Val	V	N	14015-14080	66	0			UAC
	12S rRNA		N	14081-14854	774	0
	A+T-rich region		J	14855-15172	318
