# Supplementary material for: Mitogenomes of Eight Nymphalidae Butterfly Species and Reconstructed Phylogeny of Nymphalidae (Nymphalidae: Lepidoptera)
Source: Genes (Basel). 2023 Apr 29;14(5):1018. doi: 10.3390/genes14051018 (PMC10217878; doi:10.3390/genes14051018)
Supplement: Supplementary file 1 [file genes-14-01018-s001.zip › Table S2.xlsx]

## Sheet: Nucleotide Composition
species	All three codon positions								Codon position 1								Codon position 2								Codon position 3
	T(U)	C	A	G	A+T	AT-Skew	GC-Skew	Total	T(U)	C	A	G	A+T	AT-Skew	GC-Skew	Total	T(U)	C	A	G	A+T	AT-Skew	GC-Skew	Total	T(U)	C	A	G	A+T	AT-Skew	GC-Skew	Total
Abrota ganga	46.2302	9.82023	33.5212	10.4284	79.7514	-0.159359	0.0300353	11181	37.4564	9.68607	37.0271	15.8304	74.4835	-0.00576369	0.240799	3727	48.7792	16.1256	22.0016	13.0936	70.7808	-0.378317	-0.103765	3727	52.4551	3.64905	41.5347	2.36115	93.9898	-0.116186	-0.214286	3727
Anartia jatrophae	46.2288	9.50849	34.0572	10.2055	80.286	-0.151603	0.0353581	11190	37.3727	9.49062	37.5335	15.6032	74.9062	0.00214746	0.24359	3730	48.9812	15.9517	22.0107	13.0563	70.992	-0.379909	-0.0998152	3730	52.3324	3.08311	42.6273	1.9571	94.9598	-0.102202	-0.223404	3730
Apatura ilia	45.2637	10.3337	33.6204	10.7822	78.8841	-0.147601	0.0212404	11148	37.4327	9.66093	37.2443	15.662	74.6771	-0.00252252	0.236982	3716	48.8159	16.0388	21.9322	13.2131	70.7481	-0.379992	-0.0965961	3716	49.5425	5.3014	41.6846	3.47147	91.2271	-0.0861357	-0.208589	3716
Apatura laverna	45.263	10.4741	33.1369	11.126	78.3999	-0.15467	0.0301778	11199	37.5301	9.88481	36.6729	15.9121	74.2031	-0.0115523	0.233645	3733	48.674	16.0461	21.9395	13.3405	70.6134	-0.378604	-0.0920693	3733	49.5848	5.49156	40.7983	4.12537	90.3831	-0.097214	-0.142061	3733
Apatura metis	45.3452	10.1984	33.6116	10.8448	78.9568	-0.148607	0.0307167	11139	37.4091	9.66873	37.1936	15.7285	74.6027	-0.00288809	0.2386	3713	48.7207	15.9709	22.0576	13.2507	70.7783	-0.376712	-0.0930876	3713	49.9057	4.95556	41.5836	3.55508	91.4894	-0.0909626	-0.164557	3713
Araschnia levana	45.7785	9.64276	34.6226	9.95613	80.4011	-0.138753	0.015989	11169	37.5772	9.66962	37.9801	14.773	75.5573	0.00533239	0.208791	3723	48.6973	16.2235	22.0521	13.0271	70.7494	-0.376614	-0.109275	3723	51.061	3.03519	43.8356	2.06822	94.8966	-0.0761393	-0.189474	3723
Argynnis childreni	44.9571	10.7833	33.5479	10.7117	78.505	-0.14533	-0.00332779	11184	36.5782	10.4049	37.4363	15.5806	74.0145	0.0115942	0.199174	3729	48.3101	16.0676	22.4517	13.1706	70.7618	-0.365428	-0.0990826	3728	49.9866	5.87604	40.7566	3.38074	90.7432	-0.101715	-0.269565	3727
Argynnis hyperbius	45.5082	10.1457	33.968	10.3781	79.4762	-0.145203	0.011324	11187	37.1145	9.89541	37.4899	15.5001	74.6045	0.00503235	0.220697	3729	48.163	16.0097	22.7407	13.0866	70.9037	-0.358548	-0.100461	3729	51.247	4.53205	41.6734	2.5476	92.9204	-0.10303	-0.280303	3729
Argynnis sagana	45.8423	10.0769	33.9235	10.1574	79.7657	-0.149423	0.00397702	11184	37.3122	9.84442	37.3122	15.5311	74.6245	0	0.224101	3728	48.1223	16.1749	22.6931	13.0097	70.8155	-0.359091	-0.108456	3728	52.0923	4.21137	41.765	1.93133	93.8573	-0.110031	-0.371179	3728
Ariadne ariadne	45.6691	10.5748	33.0652	10.691	78.7342	-0.160082	0.00546448	11187	37.7581	9.89541	36.605	15.7415	74.3631	-0.0155067	0.228033	3729	48.5921	15.9024	22.3384	13.1671	70.9305	-0.370132	-0.0940959	3729	50.657	5.92652	40.2521	3.16439	90.9091	-0.114454	-0.303835	3729
Athyma daraxa	45.2241	10.7481	33.3066	10.7213	78.5306	-0.151756	-0.0012474	11202	37.1452	10.2035	37.0648	15.5865	74.21	-0.00108264	0.208723	3734	48.2592	16.5506	22.0407	13.1494	70.2999	-0.372952	-0.114518	3734	50.2678	5.49009	40.8141	3.42796	91.0819	-0.103793	-0.231231	3734
Athyma jina	46.057	10.2349	33.3304	10.3778	79.3873	-0.16031	0.00693241	11197	37.2554	10.1581	37.3358	15.2506	74.5913	0.00107797	0.200422	3731	48.5668	16.2068	22.1538	13.0726	70.7206	-0.373485	-0.107045	3733	52.344	4.33967	40.5036	2.81275	92.8476	-0.127525	-0.213483	3733
Athyma opalina	45.5391	10.5489	33.0055	10.9065	78.5446	-0.159572	0.0166667	11186	37.1245	10.2468	36.8026	15.8262	73.927	-0.00435414	0.213992	3728	48.2703	16.3583	22.1775	13.1939	70.4478	-0.370384	-0.107078	3729	51.2202	5.04157	40.0375	3.70072	91.2577	-0.122539	-0.153374	3729
Athyma sinope	46.4487	9.54168	33.7354	10.2743	80.184	-0.158552	0.0369702	11193	37.4698	9.89011	36.773	15.8671	74.2428	-0.00938628	0.23205	3731	48.0568	16.5103	22.2997	13.1332	70.3565	-0.366095	-0.113924	3731	53.8194	2.2246	42.1335	1.82257	95.9528	-0.121788	-0.0993377	3731
Athyma sulpitia	46.8822	9.39783	33.8144	9.90558	80.6966	-0.161938	0.0263036	11226	37.9476	9.75414	36.9856	15.3127	74.9332	-0.0128388	0.221748	3742	48.2095	16.3549	22.3944	13.0412	70.604	-0.365632	-0.112727	3742	54.4896	2.08445	42.0631	1.36291	96.5526	-0.128702	-0.209302	3742
Auzakia danava	46.0941	10.1777	33.1131	10.6151	79.2072	-0.163886	0.0210391	11201	37.3862	10.2571	36.2882	16.0686	73.6743	-0.0149037	0.220753	3734	48.4597	16.18	22.2609	13.0994	70.7206	-0.370455	-0.105215	3733	52.4371	4.09748	40.7874	2.67809	93.2244	-0.124964	-0.209486	3734
Bhagadatta austenia	44.2174	11.5473	32.9366	11.2986	77.154	-0.146212	-0.0108865	11258	36.6906	10.8447	36.2377	16.227	72.9283	-0.00621118	0.198819	3753	47.8678	16.7644	22.0682	13.2996	69.936	-0.368902	-0.115248	3752	48.0949	7.03437	40.5009	4.36984	88.5958	-0.0857143	-0.233645	3753
Calinaga davidis	45.7844	10.5567	33.1466	10.5123	78.931	-0.160113	-0.0021106	11244	37.7268	10.3255	36.3394	15.6083	74.0662	-0.018732	0.203704	3748	48.3725	16.2487	22.3586	13.0203	70.7311	-0.367786	-0.110301	3748	51.254	5.09605	40.7417	2.90822	91.9957	-0.114269	-0.273333	3748
Callerebia polyphemus	45.7061	10.6231	32.646	11.0248	78.3521	-0.166686	0.0185567	11202	36.7434	10.4713	36.9041	15.8811	73.6476	0.00218182	0.205285	3734	48.8484	15.9079	21.9336	13.3101	70.782	-0.38025	-0.0889093	3734	51.5265	5.49009	39.1002	3.88324	90.6267	-0.137116	-0.171429	3734
Cethosia biblis	45.9894	10.6143	32.8356	10.5607	78.825	-0.166875	-0.00253378	11183	37.6341	10.6223	35.971	15.7725	73.6052	-0.0225948	0.195122	3728	48.5515	16.2822	22.0494	13.117	70.6009	-0.37538	-0.107664	3728	51.7843	4.93695	40.4883	2.79045	92.2726	-0.122419	-0.277778	3727
Chalinga pratti	46.8387	9.63565	33.3988	10.1268	80.2375	-0.167501	0.0248531	11198	37.5134	9.83387	37.433	15.2197	74.9464	-0.00107258	0.214973	3732	48.3257	16.314	22.3145	13.0458	70.6402	-0.368221	-0.111314	3733	54.6745	2.75917	40.45	2.11626	95.1246	-0.149535	-0.131868	3733
Chitoria ulupi	45.0107	10.6402	33.1992	11.1499	78.2099	-0.151023	0.0233894	11184	36.6416	10.3809	36.5075	16.47	73.1491	-0.00183352	0.226773	3728	48.6052	16.2017	21.8884	13.3047	70.4936	-0.378995	-0.0981818	3728	49.7854	5.33798	41.2017	3.67489	90.9871	-0.0943396	-0.184524	3728
Coenonympha amaryllis	45.4157	10.8705	32.4601	11.2537	77.8758	-0.166362	0.0173178	11223	37.1558	10.5052	36.0331	16.3058	73.189	-0.0153397	0.216351	3741	48.4362	16.0118	22.0262	13.5258	70.4624	-0.37481	-0.0841629	3741	50.6549	6.09463	39.321	3.92943	89.9759	-0.125966	-0.216	3741
Coenonympha tullia	45.3872	10.9475	32.3876	11.2777	77.7748	-0.167145	0.0148535	11208	37.1253	10.5193	36.0814	16.2741	73.2066	-0.0142596	0.214785	3736	48.4475	16.06	21.9486	13.5439	70.3961	-0.376426	-0.084991	3736	50.5889	6.26338	39.1328	4.01499	89.7216	-0.127685	-0.21875	3736
Cyrestis thyodamas	45.6903	9.62983	34.0576	10.6223	79.7479	-0.145868	0.0490066	11184	38.0901	9.09335	37.2586	15.5579	75.3487	-0.011036	0.262242	3728	48.8734	15.9871	22.1835	12.956	71.0569	-0.375613	-0.104727	3728	50.1073	3.80901	42.7307	3.353	92.838	-0.0794568	-0.0636704	3728
Danaus chrysippus	45.0859	10.4368	33.7182	10.759	78.8042	-0.144253	0.0152027	11172	36.8153	10.2846	37.3523	15.5478	74.1676	0.00724113	0.203742	3724	48.8185	16.1117	21.7777	13.2922	70.5961	-0.383035	-0.0958904	3724	49.6241	4.91407	42.0247	3.43716	91.6488	-0.0829183	-0.176849	3724
Davidina armandi	45.148	11.0276	33.0292	10.7951	78.1773	-0.155017	-0.0106557	11181	36.3295	11.0276	36.8393	15.8036	73.1688	0.00696736	0.178	3727	48.6182	16.0987	21.9748	13.3083	70.593	-0.377423	-0.0948905	3727	50.4964	5.95653	40.2737	3.27341	90.7701	-0.112622	-0.290698	3727
Dichorragia nesimachus	46.2447	9.35458	33.954	10.4467	80.1987	-0.153254	0.0551537	11171	38.1681	9.26672	36.9594	15.6057	75.1276	-0.0160887	0.25486	3723	48.6711	15.8121	22.094	13.4228	70.7651	-0.375569	-0.0817264	3725	51.8936	2.98147	42.8149	2.30997	94.7086	-0.0958593	-0.126904	3723
Doleschallia melana	44.8591	10.5414	33.6286	10.9709	78.4877	-0.143085	0.0199667	11175	36.8054	10.1208	37.1007	15.9732	73.906	0.00399564	0.22428	3725	48.5369	16.2953	21.8523	13.3154	70.3893	-0.3791	-0.100635	3725	49.2349	5.20805	41.9329	3.62416	91.1678	-0.0800942	-0.179331	3725
Dophla evelina	46.1078	9.94727	33.3006	10.6444	79.4083	-0.161283	0.0338542	11189	37.1582	10	36.8365	16.0054	73.9946	-0.00434783	0.230928	3730	48.3378	16.3539	22.0912	13.2172	70.429	-0.372668	-0.106074	3730	52.8292	3.48619	40.9761	2.7085	93.8053	-0.126358	-0.125541	3729
Elymnias hypermnestra	45.6936	10.1601	33.4228	10.7235	79.1164	-0.155098	0.0269807	11181	37.5637	10.1959	36.9466	15.2938	74.5103	-0.00828232	0.2	3727	48.7792	15.5621	22.1894	13.4693	70.9686	-0.374669	-0.0720887	3727	50.7379	4.7223	41.1323	3.40757	91.8701	-0.104556	-0.161716	3727
Euploea core	45.9964	9.38959	34.4255	10.1885	80.4219	-0.143878	0.040807	11140	37.7323	9.29168	37.1936	15.7824	74.9259	-0.00718907	0.258861	3713	48.5191	16.3974	21.944	13.1395	70.4631	-0.377149	-0.110301	3714	51.7371	2.47778	44.1422	1.64288	95.8793	-0.0792135	-0.202614	3713
Euploea midamus	45.5526	9.86523	34.2857	10.2965	79.8383	-0.141121	0.0213904	11130	37.2776	9.59569	37.4933	15.6334	74.7709	0.00288392	0.239316	3710	48.6792	16.3342	21.8868	13.0997	70.566	-0.379679	-0.10989	3710	50.7008	3.66577	43.4771	2.15633	94.1779	-0.0767029	-0.259259	3710
Euploea mulciber	45.693	9.61107	34.528	10.168	80.221	-0.139178	0.0281562	11133	37.3484	9.45837	37.5371	15.6562	74.8855	0.00251889	0.246781	3711	48.5583	16.4107	21.9348	13.0962	70.4931	-0.377676	-0.112329	3711	51.1722	2.96416	44.1121	1.75155	95.2843	-0.074095	-0.257143	3711
Euripus nyctelius	45.0251	10.7669	33.1537	11.0542	78.1789	-0.151849	0.0131687	11136	36.7188	10.3718	37.1228	15.7866	73.8416	0.00547246	0.207003	3712	48.5722	15.8675	22.1983	13.3621	70.7705	-0.372668	-0.0857143	3712	49.7845	6.06142	40.1401	4.01401	89.9246	-0.10725	-0.203209	3712
Euthalia irrubescens	46.3216	9.67194	33.6283	10.3781	79.9499	-0.158766	0.0352207	11187	37.0072	9.81496	37.4631	15.7147	74.4704	0.00612171	0.231092	3729	48.4848	16.251	22.0434	13.2207	70.5283	-0.374905	-0.102821	3729	53.4728	2.94985	41.3784	2.19898	94.8512	-0.127509	-0.145833	3729
Euthalia kardama	46.2998	9.95078	33.3244	10.4251	79.6242	-0.162958	0.0232762	11175	37.557	9.95973	36.698	15.7852	74.255	-0.0115691	0.226277	3725	48.1611	16.4832	22.094	13.2617	70.255	-0.371036	-0.108303	3725	53.1812	3.4094	41.1812	2.22819	94.3624	-0.127169	-0.209524	3725
Euthalia pratti	45.7237	10.4402	32.8145	11.0216	78.5382	-0.16437	0.0270946	11178	37.0639	10.306	36.5539	16.0762	73.6178	-0.00692672	0.218718	3726	48.336	16.3983	22.1417	13.124	70.4777	-0.371668	-0.110909	3726	51.7713	4.61621	39.7477	3.86473	91.5191	-0.131378	-0.0886076	3726
Fabriciana nerippe	45.7294	10.0438	33.9147	10.3121	79.644	-0.148344	0.013181	11181	37.6979	9.76657	37.0271	15.5085	74.725	-0.00897666	0.227176	3727	48.5377	16.0182	22.4041	13.04	70.9418	-0.368381	-0.102493	3727	50.9525	4.34666	42.3129	2.38798	93.2654	-0.0926352	-0.290837	3727
Herona marathus	45.0791	10.6552	33.1277	11.1379	78.2068	-0.152817	0.0221493	11187	37.3827	10.0027	37.0341	15.5806	74.4167	-0.00468468	0.218029	3729	48.4848	16.0901	22.2043	13.2207	70.6892	-0.371775	-0.0978957	3729	49.3698	5.87289	40.1448	4.6125	89.5146	-0.103056	-0.120205	3729
Hestina assimilis	45.8971	9.76286	33.9418	10.3982	79.8389	-0.149742	0.0315135	11175	37.5839	9.69128	37.3154	15.4094	74.8993	-0.00358423	0.227807	3725	49.047	15.7315	22.0134	13.2081	71.0604	-0.380431	-0.0871985	3725	51.0604	3.86577	42.4966	2.57718	93.557	-0.0915352	-0.2	3725
Hestinalis nama	45.126	10.6448	33.3692	10.86	78.4952	-0.149777	0.0100083	11151	37.5572	9.98117	36.6963	15.7654	74.2534	-0.0115942	0.22466	3717	48.6145	16.0882	22.0877	13.2096	70.7022	-0.37519	-0.0982553	3717	49.2063	5.86494	41.3236	3.60506	90.53	-0.0870728	-0.238636	3717
Hipparchia autonoe	44.4772	11.5818	32.4218	11.5192	76.899	-0.156769	-0.00270793	11190	36.3539	11.2869	36.0054	16.3539	72.3592	-0.0048166	0.183317	3730	48.4718	16.3271	21.555	13.6461	70.0268	-0.38438	-0.0894454	3730	48.6059	7.13137	39.7051	4.55764	88.311	-0.100789	-0.220183	3730
Hypolimnas bolina	44.513	10.7504	33.5838	11.1528	78.0968	-0.139945	0.0183748	11181	36.9198	10.169	36.5441	16.3671	73.4639	-0.00511322	0.233569	3727	48.484	16.3134	21.8943	13.3083	70.3783	-0.377812	-0.101449	3727	48.1352	5.76871	42.3129	3.7832	90.4481	-0.0643726	-0.207865	3727
Idea leuconoe	44.8514	10.4316	33.9721	10.745	78.8234	-0.138021	0.0147992	11168	36.6201	10.1827	37.6142	15.583	74.2343	0.0133912	0.209593	3722	48.6704	16.0355	22.1327	13.1614	70.8031	-0.37481	-0.0984361	3723	49.2613	5.07655	42.1703	3.49181	91.4316	-0.0775558	-0.184953	3723
Ideopsis similis	45.3819	9.59519	34.8981	10.1248	80.28	-0.13059	0.0268548	11141	37.032	9.39941	38.1363	15.4323	75.1683	0.0146901	0.24295	3713	48.7345	16.1282	22.1325	13.0048	70.867	-0.37538	-0.107209	3714	50.377	3.25794	44.4265	1.93861	94.8034	-0.0627663	-0.253886	3714
Issoria eugenia	46.0974	9.49696	34.2463	10.1593	80.3437	-0.147504	0.0336976	11172	37.4866	9.72073	37.2718	15.5209	74.7583	-0.00287356	0.229787	3724	48.5231	16.1117	22.261	13.1042	70.7841	-0.371017	-0.102941	3724	52.2825	2.65843	43.2062	1.85285	95.4887	-0.0950506	-0.178571	3724
Issoria lathonia	45.805	9.76744	34.0877	10.3399	79.8927	-0.146664	0.0284698	11180	37.3759	9.7934	37.2954	15.5353	74.6713	-0.00107797	0.226695	3727	48.336	16.2104	22.4369	13.0166	70.7729	-0.365946	-0.109275	3726	51.7038	3.30024	42.5275	2.46847	94.2313	-0.0973804	-0.144186	3727
Junonia almana	45.0654	10.4335	33.7632	10.738	78.8286	-0.143377	0.0143824	11166	37.1306	10.0484	36.5932	16.2278	73.7238	-0.00728863	0.235174	3722	48.5492	16.3622	21.7356	13.353	70.2848	-0.381498	-0.101266	3722	49.5164	4.88984	42.9608	2.63299	92.4772	-0.070889	-0.3	3722
Junonia iphita	44.9562	10.347	33.697	10.9998	78.6532	-0.14315	0.0305823	11182	37.2754	9.78815	36.7927	16.1437	74.0681	-0.00651702	0.245088	3729	48.4702	16.3714	21.8196	13.3387	70.2899	-0.379152	-0.102078	3726	49.128	4.88328	42.4738	3.51489	91.6018	-0.0726421	-0.162939	3727
Junonia orithya	45.2464	10.0796	33.9147	10.7593	79.1611	-0.143148	0.032618	11181	37.2149	10.0617	36.4368	16.2866	73.6517	-0.0105647	0.236253	3727	48.484	16.5012	21.7601	13.2546	70.2442	-0.380443	-0.109107	3727	50.0402	3.67588	43.5471	2.73679	93.5873	-0.0693807	-0.146444	3727
Kallima inachus	45.5821	9.96158	33.655	10.8014	79.237	-0.150524	0.0404475	11193	37.2286	10.0777	36.5318	16.1619	73.7604	-0.00944767	0.231869	3731	48.5125	16.3227	21.8976	13.2672	70.4101	-0.377998	-0.103261	3731	51.0051	3.48432	42.5355	2.97507	93.5406	-0.0905444	-0.0788382	3731
Kallima paralekta	44.9244	10.7593	33.065	11.2512	77.9894	-0.152064	0.0223486	11181	36.4368	10.491	36.8393	16.2329	73.2761	0.00549249	0.214859	3727	48.6987	16.2866	21.7601	13.2546	70.4588	-0.382331	-0.102634	3727	49.6378	5.5004	40.5957	4.26617	90.2334	-0.100208	-0.126374	3727
Kallimoides rumia	45.6098	9.91595	33.9235	10.5508	79.5333	-0.146936	0.0310179	11184	37.3927	9.79077	37.2586	15.5579	74.6513	-0.00179662	0.227513	3728	48.9539	15.9871	21.8884	13.1706	70.8423	-0.382052	-0.0965961	3728	50.4828	3.96996	42.6234	2.92382	93.1062	-0.0844137	-0.151751	3728
Lasiommata deidamia	46.0981	9.64512	33.6909	10.5658	79.789	-0.155501	0.0455551	11187	37.3022	9.92223	37.2218	15.5538	74.524	-0.00107953	0.221053	3729	48.6457	15.6879	22.2312	13.4352	70.8769	-0.372683	-0.0773481	3729	52.3465	3.32529	41.6197	2.7085	93.9662	-0.114155	-0.102222	3729
Lelecella limenitoides	46.0671	9.55705	34.1924	10.1834	80.2595	-0.147954	0.0317316	11175	37.3691	9.55705	37.7718	15.302	75.1409	0.00535906	0.231102	3725	48.5638	16.2416	22.1208	13.0738	70.6846	-0.374098	-0.108059	3725	52.2685	2.87248	42.6846	2.1745	94.953	-0.100933	-0.138298	3725
Lethe chandica	45.3937	10.9177	32.4406	11.248	77.8343	-0.166418	0.0149013	11202	36.8773	10.8463	35.7525	16.5238	72.6299	-0.0154867	0.207436	3734	48.3931	16.2025	22.0675	13.3369	70.4606	-0.373622	-0.0970082	3734	50.9106	5.70434	39.5019	3.88324	90.4124	-0.126185	-0.189944	3734
Lethe oculatissima	45.0187	11.2301	32.396	11.3551	77.4147	-0.163054	0.0055336	11202	37.0112	10.7124	35.8864	16.3899	72.8977	-0.0154298	0.209486	3734	48.4199	16.3096	21.8532	13.4172	70.2732	-0.378049	-0.0972973	3734	49.6251	6.66845	39.4483	4.25817	89.0734	-0.114251	-0.220588	3734
Lethe verma	45.0393	11.1527	32.4768	11.3312	77.5161	-0.162063	0.00793651	11208	36.8576	10.7602	36.0546	16.3276	72.9122	-0.0110132	0.205534	3736	48.3405	16.2206	21.8415	13.5974	70.182	-0.377574	-0.0879713	3736	49.9197	6.47752	39.5343	4.06852	89.454	-0.116098	-0.228426	3736
Lexias dirtea	46.3574	9.68982	33.673	10.2798	80.0304	-0.158494	0.0295434	11187	37.5704	9.62725	36.8732	15.9292	74.4436	-0.00936599	0.24659	3729	48.1094	16.6264	22.0166	13.2475	70.126	-0.372084	-0.113106	3729	53.3923	2.81577	42.1293	1.66264	95.5216	-0.117911	-0.257485	3729
Libythea celtis	45.6893	9.54168	34.3072	10.4619	79.9964	-0.142283	0.0460027	11193	37.6307	9.56848	36.7194	16.0815	74.35	-0.0122567	0.253918	3731	48.2712	16.4031	22.0852	13.2404	70.3565	-0.37219	-0.106691	3731	51.1659	2.65344	44.1169	2.06379	95.2828	-0.0739803	-0.125	3731
Limenitis helmanni	46.2809	9.96518	33.5298	10.2241	79.8107	-0.159767	0.0128262	11199	37.7444	9.9116	36.8872	15.4567	74.6317	-0.011486	0.218585	3733	48.0043	16.5283	22.2877	13.1797	70.292	-0.365854	-0.112714	3733	53.094	3.45567	41.4144	2.0359	94.5084	-0.123583	-0.258537	3733
Limenitis homeyeri	46.1864	10.0018	33.4143	10.3976	79.6006	-0.160452	0.0194004	11118	37.8305	9.90286	36.7242	15.5424	74.5548	-0.0148389	0.221633	3706	47.7334	16.6217	22.4501	13.1948	70.1835	-0.360246	-0.114932	3706	52.9951	3.48084	41.0685	2.45548	94.0637	-0.126793	-0.172727	3706
Limenitis populi	46.4098	9.93667	33.2174	10.4362	79.6272	-0.165677	0.0245184	11211	37.704	9.98127	36.8745	15.4402	74.5785	-0.0111231	0.214737	3737	48.4078	16.2697	22.1301	13.1924	70.5379	-0.372534	-0.10445	3737	53.1175	3.559	40.6476	2.67594	93.7651	-0.132991	-0.141631	3737
Limenitis sydyi	46.3434	9.94732	33.5834	10.1259	79.9268	-0.159647	0.0088968	11199	37.5837	9.99196	37.0747	15.3496	74.6585	-0.00681737	0.211416	3733	48.4061	16.314	22.1002	13.1797	70.5063	-0.3731	-0.106267	3733	53.0405	3.53603	41.5751	1.84838	94.6156	-0.121178	-0.313433	3733
Lopinga achine	45.0067	11.2182	32.7711	11.004	77.7778	-0.157315	-0.00963855	11205	37.0549	10.6024	36.1981	16.1446	73.253	-0.0116959	0.207207	3735	48.2463	16.3052	22.008	13.4404	70.2544	-0.373476	-0.0963096	3735	49.7189	6.74699	40.1071	3.42704	89.826	-0.107004	-0.326316	3735
Melanargia asiatica	45.2969	10.9531	32.2514	11.4986	77.5483	-0.168223	0.0242931	11184	36.9903	10.9174	35.971	16.1212	72.9614	-0.0139706	0.19246	3728	48.3637	16.1481	21.9421	13.5461	70.3058	-0.375811	-0.0876242	3728	50.5365	5.79399	38.8412	4.82833	89.3777	-0.130852	-0.0909091	3728
Melanitis leda	45.7283	10.563	32.7078	11.0009	78.4361	-0.166002	0.0203067	11190	36.8633	10.7239	36.3271	16.0858	73.1903	-0.00732601	0.2	3730	48.3914	16.1394	21.9839	13.4853	70.3753	-0.375238	-0.0895928	3730	51.9303	4.82574	39.8123	3.43164	91.7426	-0.132086	-0.168831	3730
Melanitis phedima	45.7271	10.5593	32.7606	10.953	78.4877	-0.165204	0.0183028	11175	36.9128	10.7383	36.3221	16.0268	73.2349	-0.00806452	0.197593	3725	48.2685	16.1611	22.0671	13.5034	70.3356	-0.372519	-0.0895928	3725	52	4.77852	39.8926	3.32886	91.8926	-0.131756	-0.178808	3725
Melitaea cinxia	44.7816	10.4458	33.8435	10.9291	78.6251	-0.139117	0.0226131	11172	37.2986	9.98926	37.1106	15.6015	74.4092	-0.00252616	0.219307	3724	48.6305	16.2191	21.9388	13.2116	70.5693	-0.378234	-0.10219	3724	48.4157	5.12889	42.4812	3.97422	90.8969	-0.065288	-0.126844	3724
Mellicta ambigua	45.4157	10.1221	33.7967	10.6656	79.2123	-0.146682	0.0261466	11223	37.5033	9.81021	37.0489	15.6375	74.5523	-0.00609537	0.228992	3741	48.4362	16.2256	22.2668	13.0714	70.703	-0.370132	-0.107664	3741	50.3074	4.33039	42.0743	3.28789	92.3817	-0.0891204	-0.136842	3741
Minois dryas	45.6498	10.6158	32.9305	10.8038	78.5804	-0.161864	0.0087756	11172	36.4662	10.8754	36.4662	16.1923	72.9323	0	0.196429	3724	48.4694	16.246	22.0193	13.2653	70.4887	-0.375238	-0.101001	3724	52.014	4.7261	40.3061	2.95381	92.3201	-0.126818	-0.230769	3724
Moduza procris	46.1827	10.3045	33.1994	10.3134	79.3821	-0.163555	0.000433088	11199	37.423	10.3938	36.2711	15.9121	73.6941	-0.0156307	0.209776	3733	48.1918	16.4747	22.1806	13.153	70.3724	-0.369623	-0.112116	3733	52.9333	4.045	41.1465	1.87517	94.0798	-0.125285	-0.366516	3733
Mycalesis francisca	45.2719	10.7688	32.7976	11.1617	78.0695	-0.159785	0.0179153	11199	37.1819	10.2598	36.6193	15.9389	73.8012	-0.0076225	0.216769	3733	48.6204	15.9657	22.0466	13.3673	70.667	-0.376042	-0.0885845	3733	50.0134	6.0809	39.7268	4.17894	89.7402	-0.114627	-0.185379	3733
Mycalesis intermedia	45.9225	10.1328	33.0805	10.8643	79.003	-0.162551	0.0348387	11073	37.1986	10.2953	36.6296	15.8765	73.8282	-0.00770642	0.213251	3691	48.5776	15.9035	22.1349	13.3839	70.7125	-0.373946	-0.0860315	3691	51.9913	4.1994	40.4768	3.33243	92.4682	-0.124524	-0.115108	3691
Mycalesis mineus	46.0129	10.0485	33.1627	10.7759	79.1756	-0.1623	0.0349288	11136	37.3114	10.1562	36.6649	15.8675	73.9763	-0.00873999	0.219462	3712	48.7069	15.9213	22.0366	13.3351	70.7435	-0.376999	-0.0883978	3712	52.0205	4.06789	40.7866	3.125	92.8071	-0.121045	-0.131086	3712
Neope muirheadii	45.4294	10.8195	33.1012	10.6499	78.5306	-0.156985	-0.00790021	11202	37.0648	10.632	36.5024	15.8007	73.5672	-0.0076447	0.195542	3734	48.3931	16.2292	21.9068	13.4708	70.2999	-0.376762	-0.0928765	3734	50.8302	5.59721	40.8945	2.67809	91.7247	-0.108321	-0.352751	3734
Neope pulaha	45.0224	11.2802	32.5783	11.1191	77.6007	-0.16036	-0.00719424	11170	36.6273	10.768	36.6273	15.9774	73.2546	0	0.194779	3724	48.4954	16.201	21.8431	13.4605	70.3385	-0.378915	-0.0923913	3722	49.9463	6.87433	39.2589	3.92052	89.2052	-0.119807	-0.273632	3724
Neptis alwina	46.266	9.80234	33.5301	10.4016	79.7961	-0.159605	0.0296591	11181	37.5637	9.7934	37.0808	15.5621	74.6445	-0.00647017	0.227513	3727	48.4035	16.5012	21.9479	13.1473	70.3515	-0.376049	-0.113122	3727	52.8307	3.11242	41.5616	2.4953	94.3923	-0.119386	-0.110048	3727
Neptis clinia	45.9134	10.5802	32.7106	10.7958	78.624	-0.167923	0.010084	11134	37.7155	10.0754	36.3416	15.8675	74.0571	-0.0185522	0.223261	3712	48.6392	16.5454	21.7192	13.0962	70.3584	-0.382612	-0.116364	3711	51.3878	5.11991	40.0701	3.42226	91.4578	-0.123748	-0.198738	3711
Neptis philyra	45.8188	10.5405	32.8852	10.7556	78.704	-0.164332	0.010101	11157	37.4563	10.0296	36.6765	15.8376	74.1328	-0.0105187	0.224532	3719	48.6022	16.4785	21.6398	13.2796	70.2419	-0.38385	-0.107498	3720	51.3986	5.11027	40.3443	3.14685	91.7429	-0.120493	-0.237785	3718
Neptis soma	45.7668	10.7265	32.8341	10.6726	78.6009	-0.164537	-0.00251467	11150	37.315	10.2502	36.6694	15.7654	73.9844	-0.00872727	0.211996	3717	48.4123	16.577	21.8245	13.1862	70.2368	-0.378544	-0.113924	3716	51.5738	5.35378	40.0054	3.06699	91.5792	-0.126322	-0.271565	3717
Nymphalis c aureum	45.7675	10.1061	33.5117	10.6146	79.2793	-0.15459	0.0245372	11211	37.4364	9.71367	37.4364	15.4134	74.8729	0	0.226837	3737	48.5149	16.1627	22.1568	13.1656	70.6717	-0.372965	-0.10219	3737	51.3514	4.44207	40.9419	3.26465	92.2933	-0.112786	-0.152778	3737
Nymphalis canace	46.0582	9.70022	33.9239	10.3177	79.9821	-0.151712	0.0308449	11175	37.745	9.42282	37.3154	15.5168	75.0604	-0.00572246	0.244349	3725	48.5101	16.2148	22.094	13.1812	70.604	-0.374144	-0.103196	3725	51.9195	3.46309	42.3624	2.25503	94.2819	-0.101367	-0.211268	3725
Nymphalis ladakensis	45.3366	10.3562	33.8525	10.4547	79.189	-0.145021	0.00473118	11172	37.0838	9.93555	37.2449	15.7358	74.3287	0.00216763	0.225941	3724	48.3351	16.246	22.261	13.1579	70.5961	-0.369342	-0.105023	3724	50.5908	4.88722	42.0516	2.47046	92.6423	-0.0921739	-0.328467	3724
Pantoporia hordonia	45.7706	10.5018	32.9032	10.8244	78.6738	-0.163554	0.0151261	11160	37.1237	10.4301	36.4247	16.0215	73.5484	-0.00950292	0.211382	3720	48.4409	16.5323	21.7473	13.2796	70.1882	-0.380314	-0.109107	3720	51.7473	4.54301	40.5376	3.17204	92.2849	-0.121468	-0.1777	3720
Parasarpa dudu	46.2667	10.1046	33.3363	10.2924	79.603	-0.162435	0.00920649	11183	37.7146	9.97854	37.1513	15.1556	74.8659	-0.00752418	0.205977	3728	48.2426	16.4207	22.1358	13.201	70.3783	-0.370949	-0.108696	3727	52.8433	3.91631	40.7189	2.52146	93.5622	-0.129587	-0.216667	3728
Parthenos sylvia	46.088	9.82891	33.6571	10.4259	79.7451	-0.155883	0.0294765	11222	37.3964	10.0508	36.3005	16.2523	73.6969	-0.0148712	0.235772	3741	48.3026	16.5464	21.8658	13.2852	70.1684	-0.376762	-0.109319	3741	52.5668	2.8877	42.8075	1.73797	95.3743	-0.102327	-0.248555	3740
Patsuia sinensium	46.2844	9.95891	33.7799	9.97678	80.0643	-0.15618	0.000896057	11196	37.9153	9.80707	37.2722	15.0054	75.1876	-0.0085531	0.209503	3732	48.4191	16.3183	22.3205	12.9421	70.7395	-0.368939	-0.115385	3732	52.5188	3.75134	41.7471	1.98285	94.2658	-0.114269	-0.308411	3732
Phaedyma columella	46.1153	10.2667	32.8768	10.7411	78.9921	-0.167592	0.022582	11172	37.406	10.1504	36.6004	15.8432	74.0064	-0.0108853	0.219008	3724	48.3888	16.6219	21.8314	13.1579	70.2202	-0.378203	-0.116321	3724	52.551	4.02793	40.1987	3.22234	92.7497	-0.133179	-0.111111	3724
Polyura arja	46.0381	9.66067	33.9332	10.368	79.9713	-0.151366	0.0353152	11169	37.2012	9.99194	36.7714	16.0355	73.9726	-0.00580973	0.232198	3723	48.6167	15.8743	22.2401	13.2689	70.8568	-0.372252	-0.0894009	3723	52.2965	3.11577	42.7881	1.79962	95.0846	-0.1	-0.26776	3723
Polyura nepenthes	46.0832	9.90364	33.3601	10.6531	79.4433	-0.160153	0.0364583	11208	37.045	10.1445	36.7773	16.0332	73.8223	-0.00362582	0.224949	3736	48.8758	15.6852	22.1895	13.2495	71.0653	-0.375518	-0.0841813	3736	52.3287	3.88116	41.1135	2.67666	93.4422	-0.120023	-0.183673	3736
Polyura schreiber	45.952	9.92298	33.5751	10.5499	79.5271	-0.155631	0.0306212	11166	37.1306	10.0484	36.647	16.1741	73.7775	-0.00655499	0.233607	3722	48.7641	15.9323	22.0043	13.2993	70.7684	-0.378132	-0.0900735	3722	51.9613	3.78829	42.0742	2.17625	94.0355	-0.105143	-0.27027	3722
Pseudergolis wedah	45.1082	10.4504	33.7535	10.6879	78.8618	-0.143982	0.011236	10947	38.0378	9.86572	36.5854	15.5111	74.6232	-0.0194638	0.222462	3649	48.479	16.4977	21.9238	13.0995	70.4029	-0.37719	-0.114815	3649	48.8079	4.98767	42.7514	3.453	91.5593	-0.0661479	-0.181818	3649
Sasakia charonda	44.7473	10.5954	33.4682	11.1891	78.2155	-0.144204	0.0272502	11118	37.6686	9.68699	36.8591	15.7852	74.5278	-0.0108617	0.239407	3706	48.3001	16.0281	22.4771	13.1948	70.7771	-0.364849	-0.0969529	3706	48.2731	6.07124	41.0685	4.58716	89.3416	-0.0806403	-0.139241	3706
Sasakia funebris	45.8244	9.63597	34.1542	10.3854	79.9786	-0.145917	0.0374332	11208	38.1959	9.39507	36.9914	15.4176	75.1874	-0.0160199	0.242718	3736	48.7955	15.8994	22.243	13.0621	71.0385	-0.373775	-0.0979667	3736	50.4818	3.61349	43.2281	2.67666	93.7099	-0.0774065	-0.148936	3736
Tanaecia julii	46.6134	9.65135	33.3212	10.414	79.9346	-0.166288	0.038009	11014	37.3638	9.83115	36.1383	16.6667	73.5022	-0.0166728	0.257965	3672	48.4205	16.585	21.9227	13.0719	70.3431	-0.376694	-0.118457	3672	54.0599	2.53406	41.9074	1.49864	95.9673	-0.126633	-0.256757	3670
Telchinia issoria	44.8498	11.0336	33.2529	10.8637	78.1026	-0.148483	-0.00775827	11184	36.8026	10.7028	36.7758	15.7189	73.5783	-0.000364564	0.189848	3728	47.8004	16.0408	23.1491	13.0097	70.9496	-0.347448	-0.10434	3728	49.9464	6.3573	39.8337	3.86266	89.78	-0.112638	-0.244094	3728
Timelaea maculata	45.9184	9.99821	33.7272	10.3562	79.6455	-0.153068	0.0175901	11172	37.9699	9.77444	36.8153	15.4404	74.7852	-0.0154399	0.224707	3724	48.7916	16.0043	22.1267	13.0773	70.9184	-0.375994	-0.100646	3724	50.9936	4.2159	42.2395	2.55102	93.2331	-0.093894	-0.246032	3724
Tirumala limniace	45.802	9.89975	33.584	10.7143	79.386	-0.153907	0.0395137	11172	37.218	9.77444	37.1106	15.8969	74.3287	-0.00144509	0.238494	3724	48.4962	16.1386	22.073	13.2922	70.5693	-0.374429	-0.0967153	3724	51.6917	3.78625	41.5682	2.95381	93.2599	-0.108552	-0.123506	3724
Vanessa indica	45.1947	10.6556	33.3244	10.8253	78.5191	-0.151177	0.00790021	11196	36.8971	10.4234	37.0311	15.6484	73.9282	0.00181225	0.200411	3732	48.4727	16.4255	21.865	13.2369	70.3376	-0.378286	-0.107498	3732	50.2144	5.1179	41.0772	3.59057	91.2915	-0.100088	-0.175385	3732
Yoma sabina	45.9878	9.6364	33.9961	10.3797	79.9839	-0.149927	0.0371365	11166	37.9097	9.61848	36.4052	16.0666	74.3149	-0.0202458	0.251046	3722	48.576	16.2816	21.7625	13.3799	70.3385	-0.381207	-0.0978261	3722	51.4777	3.00913	43.8205	1.69264	95.2982	-0.0803496	-0.28	3722
Ypthima akragas	46.3447	9.53234	34.1516	9.97133	80.4963	-0.151475	0.022508	11162	37.5168	9.94356	37.3287	15.211	74.8455	-0.00251346	0.209402	3721	48.8041	15.6141	22.5208	13.061	71.3249	-0.3685	-0.0890347	3721	52.7151	3.03763	42.6075	1.63978	95.3226	-0.106035	-0.298851	3720
Ypthima baldus	45.701	10.1816	33.56	10.5574	79.261	-0.153178	0.0181191	11177	37.1712	10.3596	37.0907	15.3784	74.2619	-0.00108421	0.194995	3726	48.5776	15.7542	22.598	13.0703	71.1755	-0.365008	-0.0931099	3726	51.3557	4.42953	40.9933	3.22148	92.349	-0.112209	-0.157895	3725
Ypthima motschulskyi	46.3768	9.46502	34.1385	10.0197	80.5153	-0.152	0.0284665	11178	37.4665	9.93022	37.3323	15.2711	74.7987	-0.00179404	0.211928	3726	48.8459	15.6468	22.4906	13.0166	71.3366	-0.369451	-0.0917603	3726	52.818	2.81804	42.5926	1.77134	95.4106	-0.107173	-0.22807	3726

## Sheet: Info
Data Filename:	pcg2.meg
Data Title:	pcg2
Nucleotide Frequencies
Sites Used:	All selected
All frequencies are given in percent.
