# Supplementary material for: Mitogenomes of Eight Nymphalidae Butterfly Species and Reconstructed Phylogeny of Nymphalidae (Nymphalidae: Lepidoptera)
Source: Genes (Basel). 2023 Apr 29;14(5):1018. doi: 10.3390/genes14051018 (PMC10217878; doi:10.3390/genes14051018)
Supplement: Supplementary file 1 [file genes-14-01018-s001.zip › Table S3.xlsx]

## Sheet: Table S4
Subfamily	Tribe	Species	Accession number	Size(bp)	Reference
Nymphalinae	Nymphalini	Vanessa indica	NC_038157	15191	(Lu, et al., 2018)
		Polygonia c-aureum	NC_052687	15208	Unpublished
		Aglais ladakensis	MN732892	15222	(Chen, et al.,2020)
		Araschnia levana	NC_050649	15207	(Payment, et al.,2020)
		Junonia almana	NC_024407	15256	(Wu, et al., 2014)
		Junonia orithya	NC_022697	15214	(Shi, et al., 2013)
		Junonia iphita	NC_033861	14957	(Peters, et al., 2017)
		Kaniska canace	MZ481931	15216	this study
	Hypolimni	Doleschallia melana	NC_052705	15269	Unpublished
		Hypolimnas bolina	NC_026072	15260	Unpublished
		Yoma sabina	NC_024403	15330	(Wu, et al., 2014)
		Kallima paralekta	MW192438	15200	Unpublished
		Kallima inachus	NC_016196	15183	(Qin, et al., 2012)
	Kallimini	Kallimoides rumia	NC_050691	15234	(Payment, et al., 2020)
		Anartia jatrophae	MT712074	15297	(Payment, et al., 2020)
	Melitaeini	Mellicta ambigua	NC_046470	15205	(Chu, et al., 2020)
		Melitaea cinxia	NC_018029	15170	Unpublished
Heliconiinae	/	Cethosia biblis	KR066948	15286	(Xin, et al., 2015)
	Argynnini	Damora sagana	NC_037006	15151	(Liu, et al., 2018)
		Childrena childreni	KF590547	15131	(Wu, et al., 2018)
		Argynnis hyperbius	NC_015988	15156	(Wang, et al., 2014)
	Acraeini	Acraea issoria	NC_013604	15245	(Hu, et al., 2010)
	/	Fabriciana nerippe	NC_016419	15140	(Kim, et al., 2018)
	/	Issoria lathonia	NC_018030	15172	Unpublished
	/	Issoria eugenia	NC_050261	15206	(Xu, et al., 2020)
Biblidinae	/	Ariadne ariadne	NC_026069	15179	Unpublished
Apaturinae	/	Euripus nyctelius	NC_027109	15417	Unpublished
	/	Lelecella limenitoides	NC_050060	15203	(Fang, et al., 2020)
	/	Chitoria ulupi	NC_026569	15279	Unpublished
	/	Apatura ilia	NC_016062	15242	(Chen, et al., 2014)
	/	Apatura metis	NC_015537	15236	(Zhang, et al.. 2012)
	/	Apatura laverna	MF444860	15187	Unpublished
	/	Hestina assimilis	MN182752	15262	Unpublished
	/	Hestina nama	MZ501810	15324	this study
	/	Sasakia charonda	AP011824	15244	Unpublished
	/	Sasakia funebris	NC_022134	15233	(Wang, et al., 2013)
	/	Herona marathus	NC_028086	15487	Unpublished
	/	Timelaea maculata	NC_021090	15178	Unpublished
Libytheinae	/	Libythea celtis	HQ378508	15164	Unpublished
Danainae	Danaini	Danaus chrysippus	NC_024532	15236	(Gan, et al., 2014)
		Tirumala limniace	KX889069	15278	(Qin, et al., 2016)
		Ideopsis similis	NC_024428	15200	(Gan, et al., 2014)
	Euploeini	Idea Icuconoc	NC_030376	15278	(Xin, et al., 2016)
		Euploea core	NC_024414	15192	(Wu, et al., 2014)
		Euploea mulciber	HQ378507	15166	Unpublished
		Euploea midamus	NC_024863	15187	Unpublished
Limenitidinae	Euthaliini	Lexias dirtea	NC_024399	15250	(Wu, et al., 2014)
		Tanaecia julii	NC_024416	15316	(Wu, et al., 2014)
		Euthalia irrubescens	NC_024396	15365	(Wu, et al., 2014)
		Euthalia kardama	MZ501803	15239	this study
		Euthalia pratti Leech	MZ501809	15391	this study
		Dophla evelina	NC_024400	15320	(Wu, et al., 2014)
	Parthenini	Parthenos sylvia	NC_024417	15249	(Wu, et al., 2014)
	Neptini	Pantoporia hordonia	NC_024402	15603	(Wu, et al., 2014)
		Neptis clinia	NC_025759	15189	(Tang, et al., 2014)
		Neptis soma	NC_024401	15130	(Wu, et al., 2014)
		Neptis philyra	NC_024419	15164	(Wu, et al., 2014)
		Neptis alwina	NC_038154	15226	Unpublished
		Pandita sinope	NC_024398	15257	(Wu, et al., 2014)
	Limenitini	Chalinga pratti	MG747613	15290	(Wu, et al., 2019)
		Abrota ganga	KF590536	15356	(Wu, et al., 2018)
		Auzakia danava	NC_039882	15367	(Wu, et al., 2018)
		Patsuia sinensium	NC_036333	15192	(Chen, et al., 2017)
		Sumalia daraxa	KF590549	15173	(Wu, et al., 2018)
		Moduza procris	NC_036334	15195	(Chen, et al., 2017)
		Phaedyma columella	NC_036332	15197	(Chen, et al., 2017)
		Parasarpa dudu	NC_024405	15236	(Wu, et al., 2014)
		Bhagadatta austenia	NC_024413	15615	(Wu, et al., 2014)
		Athyma opalina	NC_024418	15240	(Wu, et al., 2014)
		Athyma sulpitia	NC_017744	15268	(Tian, et al., 2012)
		Athyma jina	NC_039699	15202	(Wu, et al., 2018)
		Limenitis populi	NC_039878	15219	(Wu, et al., 2018)
		Limenitis sydyi	NC_034233	15200	Unpublished
		Limenitis helmanni	NC_034754	15178	Unpublished
		Limenitis homeyeri	MZ501806	15172	this study
Calinaginae	Calinagini	Calinaga davidis	NC_015480	15267	Unpublished
Cyrestinae	Cyrestini	Cyrestis thyodamas	NC_026071	15254	Unpublished
	Pseudergolini	Dichorragia nesimachus	NC_024409	15355	(Wu, et al., 2014)
		Pseudergolis wedah	MZ501808	15079	this study
Charaxinae	Charaxini	Polyura arja	NC_024408	15363	(Wu, et al., 2014)
		Polyura schreiber	KT232257	15420	(Song, et al., 2017)
		Polyura nepenthes	NC_026073	15333	Unpublished
Satyrinae	Elymniini	Elymnias hypermnescra	NC_026061	15167	Unpublished
	Palaeonymphini	Callerebia polyphemus	MZ491831	15156	this study
	Melanitini	Melanitis leda	NC_021370	15122	(Shi, et al., 2014)
		Melanitis phedima	NC_024406	15142	(Wu, et al., 2014)
	Lethini	Lethe verma	NC_050916	15239	(Chen, et al., 2020)
		Lethe chandica	MZ501804	15206	this study
		Lethe oculatissima	NC_050911	15243	(Chen, et al., 2020)
		Neope muirheadii	MN242789	15217	(Yang, et al., 2019)
		Neope pulaha	NC_024411	15209	(Wu, et al., 2014)
		Lopinga achine	MT117843	15284	Unpublished
		Lasiommata deidamia	NC_039986	15244	Unpublished
	Mycalesini	Mycalesis intermedia	MN610565	15386	Unpublished
		Mycalesis francisca	MN242790	15279	(Yang, et al., 2019)
		Mycalesis mineus	NC_025762	15367	(Tang, et al., 2014)
	Melanargiini	Melanargia asiatica	NC_024550	15142	(Huang, et al., 2014)
	Satyrini	Minois dryas	NC_046591	15195	(Shi, et al., 2020)
		Hipparchia autonoe	NC_014587	15489	(Arf, et al., 2010)
		Davidina armandi	NC_028505	15214	Unpublished
	Ypthimini	Ypthima baldus	NC_056106	15304	(Li, et al., 2021)
		Ypthima akragas	NC_024420	15227	(Wu, et al., 2014)
		Ypthima motschulskyi	MN242788	15232	(Yang, et al., 2019)
	Coenonymphini	Coenonympha tullia	KM592972	15316	Unpublished
		Coenonympha amaryllis	NC_046491	15125	Unpublished
Outgroups		Teinopalpus aureus	NC_014398	15242	Unpublished
		Paranticopsis xenocles	MZ394042	15191	Unpublished
